# Supplementary material for: A structural equation model of the relationship between muscle strength, balance performance, walking endurance and community integration in stroke survivors
Source: PLoS One. 2017 Oct 19;12(10):e0185807. doi: 10.1371/journal.pone.0185807 (PMC5648126; doi:10.1371/journal.pone.0185807)
Supplement: S1 File — (XLSX) [file pone.0185807.s001.xlsx]

## Sheet: SIPSO_sem
Age	Weight/kg	Height/cm	Living_arrangement	Education	GDS	Gender	post_stroke_duration	affected_side	type_of_stroke	mobility_status	AFO	employment	AMT	SIPSO	BBS	walktest_6min/m	paretic_ank_PF/kg	paretic_ank_DF/kg	knee_ext_paretic/nm	knee_flex_paretic/nm
59	45.2	151	1	1	12	1	5.25	1	0	0	0	1	10	30	48	452.75	5.1	3.87	39	12
66	46.7	160	1	1	19	1	5.58333	0	0	1	0	1	10	19	44	140.25	12.3	10.77	28	9
51	46.8	150	0	1	11	1	20.75	0	0	0	0	1	9	31	46	315	10.2	12.53	85	26
54	47.1	151	1	0	16	0	11.0833	0	0	1	1	1	9	31	48	204	9.77	5.27	11	5
62	47.1	159	1	1	5	0	1	1	0	0	0	1	10	37	50	192	11.07	12.52	56	7
53	47.5	154	1	1	8	1	8.16667	0	0	1	0	1	8	36	44	290.75	14	4.2	18	19
50	48	162	0	1	17	1	2.7	0	1	1	0	1	10	29	44	296	6.8	5.3	24	9
70	48	153	1	0	5	0	8	1	1	1	0	1	10	30	51	133.5	20.33	3.63	9	4
60	48.1	159	1	0	7	0	2.5	1	0	0	0	1	10	28	48	195	10.63	5.8	15	5
66	49	157	0	1	7	1	7.16667	0	0	0	0	1	8	31	51	306	12.33	11.1	16	14
69	49.2	149	1	0	12	0	1	0	0	1	0	1	10	15	44	106.5	12.3	2.57	23	14
62	49.2	158	1	1	16	1	3.9	1	0	1	0	1	10	27	50	245.6	16.9	18.58	19	1
61	49.5	150	1	2	12	1	3.4	1	0	0	0	1	10	31	48	245	21.27	9.73	28	9
53	49.5	142	1	0	6	1	11	1	1	1	0	0	10	35	50	360	18.57	17.17	39	20
58	51.8	167	1	1	7	1	9.33333	1	1	1	0	1	10	30	46	289	7.07	6.17	20	11
56	51.8	155	0	0	3	0	5.75	0	0	1	0	1	8	34	47	182	16.1	10.9	5	4
62	52.1	154	1	0	15	0	4.5	1	0	0	0	1	10	27	49	198.25	9.67	10.6	7	3
63	53.1	161	1	1	6	1	6.83333	0	1	1	0	1	10	28	51	282.75	12.27	14.53	9	5
55	53.3	157	1	0	20	1	1.25	1	1	1	0	1	10	27	48	158	22.4	10.07	16	9
70	55	173	1	1	6	1	1.5	0	0	1	0	1	10	19	49	110.4	16.3	9.57	19	4
65	55	159	1	0	8	0	4	0	1	1	0	1	10	26	55	212	17.7	5.9	42	15
66	55.4	167	1	1	5	1	5.58333	0	1	1	0	1	8	31	50	402.56	18.33	16.59	50	18
50	55.5	152	0	1	17	0	4.2	0	0	1	0	1	10	26	44	145	5.46	5	33	3
68	55.7	157	1	1	9	1	14.0833	1	2	0	0	1	10	33	56	280.5	10.73	23.7	34	8
57	56	165	1	1	15	0	1.2	0	1	1	1	1	8	16	36	114	8	0.87	9	1
66	56.1	155	1	1	11	1	1	1	0	0	0	1	10	36	50	288	24.9	15.2	9	4
71	56.7	153	1	0	3	1	7.75	0	0	1	0	1	10	36	56	332.75	16.33	18.5	27	7
70	57	156	1	1	1	0	8.16667	0	0	1	0	1	10	38	43	147.25	12.67	10.7	8	1
50	57.1	147	1	0	12	1	1	1	0	0	0	1	10	23	42	193	14.6	2.2	15	4
59	58	160	0	0	4	0	5	1	2	1	0	1	10	33	47	200.75	12.6	5.57	5	1
63	58.1	163	1	0	12	1	3.33333	1	1	1	0	1	9	26	46	130.25	12.47	9.67	12	3
61	58.4	167	1	2	13	1	3.4	1	1	1	0	1	10	16	47	102.4	3.47	2	23	1
72	58.6	164	0	0	6	1	10.1	1	0	0	0	1	8	24	50	254	18.17	10.3	30	11
50	58.7	161	0	2	18	1	2	1	1	1	0	1	10	18	43	231.3	2.27	3	20	1
52	58.9	154	1	0	9	0	4	1	1	1	0	0	10	25	46	254.4	19.3	11.63	41	4
65	59.1	163	1	0	9	0	4	1	1	1	0	1	10	17	43	70	5	2.56	34	3
66	59.5	170	1	1	10	1	1	0	1	0	0	1	10	17	44	129	10.57	3.53	28	5
70	59.6	165	1	0	8	0	14.5833	0	1	0	0	1	10	36	51	170	10.67	12.03	8	3
53	60	175	1	1	23	0	1	1	0	1	0	1	8	19	40	45	14.9	2.8	28	8
50	60.4	170	1	1	12	1	1.4	1	0	1	0	1	10	21	47	120.9	14.83	4.27	27	5
51	60.8	151	1	1	5	0	3.08333	0	0	1	0	1	7	27	44	318.25	7.67	1.43	15	5
61	60.8	165	1	2	2	0	7.66667	1	0	1	0	1	10	36	47	236.75	26	12.87	34	8
79	61	160	1	1	8	1	20	0	1	1	0	1	10	25	52	195.5	14.8	10.6	9	5
73	61.6	162	1	2	6	1	24	0	0	0	0	1	10	29	52	242	24.1	7.33	27	9
64	61.6	165	1	1	1	1	21.75	1	1	1	0	1	8	32	49	235.25	19.67	14.1	9	3
56	62	172	1	2	4	1	1	1	1	0	0	0	10	34	51	224	26	9.47	27	9
64	62.3	160	1	0	16	1	7	1	1	0	0	0	10	26	49	272.5	18.4	6.33	41	4
65	62.7	168	1	0	18	1	2.75	1	0	1	0	1	10	20	48	127.7	11.33	4.2	31	3
58	63.1	162	1	1	7	1	2	1	1	0	0	1	10	20	42	161.5	20.3	6.33	7	1
52	63.1	163	1	2	4	0	7	0	1	1	0	1	8	33	46	196	28.4	7.1	9	15
56	63.3	168	1	2	5	1	1	0	1	0	0	1	8	35	54	315	12.3	11.13	28	9
66	63.64	166	1	0	26	1	3.08333	1	0	1	0	1	10	20	52	247.5	7.27	6.6	43	5
63	64	168	1	0	16	0	7.41667	0	0	1	0	1	8	18	44	152	18.47	10.6	4	3
64	64	162	1	1	12	1	6.7	1	1	1	0	1	10	26	51	176.5	10.1	10.9	42	15
56	64.1	165	1	1	2	1	5.58333	0	0	0	1	1	10	40	49	353	12.34	2	33	19
53	64.2	152	1	1	22	0	1	0	0	1	1	1	8	10	17	59	8.43	0.56	11	1
50	64.4	152	0	1	12	1	2.6	0	1	1	1	1	10	19	39	123	5.7	2	12	3
58	65.2	166	1	1	0	1	9.25	1	1	1	0	0	9	40	49	303	13.93	11.33	31	8
61	65.4	166	1	1	9	0	4.7	1	0	0	0	1	10	25	50	278	14.37	12.63	23	14
72	65.5	162	1	1	17	0	4.33333	0	2	1	0	1	9	25	51	251	11.6	8.7	26	7
70	65.7	162	1	2	7	0	1	1	1	0	0	0	10	31	54	195	15.4	9.47	8	18
57	66	168	1	1	4	0	2.3	0	0	1	0	1	10	26	44	265.5	17.43	11.85	19	1
71	66.2	166	1	2	3	1	3.91667	1	0	0	0	1	9	35	56	343.75	11.37	17.67	27	11
58	66.3	168	1	2	28	1	6.8	0	0	1	0	1	9	20	40	236.5	11.1	11.33	24	7
68	66.6	153	1	1	14	0	2	1	0	1	0	1	10	18	47	122.5	9.63	5.27	18	5
60	66.6	162	1	1	19	1	9.2	1	1	1	0	1	10	20	44	246.4	11.27	4.27	35	5
66	66.6	156	1	0	3	0	11.1667	1	0	1	0	1	10	37	50	207	8.97	12.97	23	1
62	66.8	160	1	1	4	0	1	0	0	1	0	1	10	28	49	157.7	7.37	3.17	31	8
65	66.8	156	1	1	11	1	12.0833	1	1	1	0	1	8	31	50	394	13.33	8.03	54	26
56	67.2	174	1	1	15	1	1.8	0	0	1	0	1	10	21	56	156	11.27	13.93	20	5
64	67.8	171	1	0	13	0	8.25	0	0	0	0	1	10	35	54	298	25.67	9.33	16	4
67	67.9	166	1	0	3	0	2	1	1	1	0	1	9	30	50	315.5	8.33	5.7	19	4
75	68	175	1	0	10	0	1.2	1	0	1	0	1	10	23	50	152	6.83	4.23	9	7
64	68.1	155	1	1	7	0	2.2	1	0	0	0	1	10	30	49	255	12.73	5.17	34	8
70	68.1	158	1	0	6	0	8	0	0	0	0	1	10	30	56	255	12.83	16.93	54	26
50	68.1	164	1	1	1	1	8.41667	0	1	1	0	1	9	37	48	349.5	8.33	6.47	19	7
54	68.3	166	1	1	19	1	6.08333	0	0	1	0	1	10	23	49	304.75	9.77	13.93	27	19
53	68.7	170	1	1	10	1	4.16	0	0	0	0	1	8	21	51	216	6.8	5.77	7	3
71	69	178	1	0	13	1	14.3333	0	0	0	0	1	10	29	51	221.75	25.27	11.2	38	9
56	69.8	158	0	1	2	1	13.3333	1	1	1	0	1	10	28	46	125	4.47	4.17	4	1
62	69.9	165	1	1	4	1	6.41667	1	0	1	0	1	9	31	50	369.75	16.47	14.43	53	26
59	70	173	1	1	5	0	9.25	0	0	0	0	0	9	25	47	309.5	19.9	2.57	12	1
68	70	164	1	2	5	0	8.5	1	1	0	0	1	8	31	52	179	15.7	10.23	18	7
67	70.6	164	1	1	10	0	8.16667	1	0	0	0	1	10	33	48	256	17.73	16.7	30	15
53	71	169	0	2	8	0	2.2	1	1	0	0	1	10	28	43	187	6.33	2.9	9	5
69	72	165	1	0	4	0	20	1	1	0	0	1	10	31	53	287	14.2	12.57	12	1
69	72.7	179	1	1	19	1	4.91667	0	0	1	0	1	7	20	55	78.75	14.6	3.2	9	7
67	73.3	169	0	1	13	1	6	1	0	1	0	1	10	24	45	186	18.3	4.93	27	3
62	73.7	165	1	1	4	1	10.1	1	1	0	1	1	10	31	50	310	12.5	2.23	24	7
67	73.7	163	1	1	5	1	7.75	1	1	1	0	1	10	36	51	186	8.33	10.1	18	11
50	75	177	1	1	11	0	8	1	1	1	0	1	9	27	43	276.2	17.9	5.37	34	3
64	75.6	167	1	1	13	1	2.66667	0	0	1	0	1	10	28	51	137	10.3	2.3	18	7
59	75.7	166	1	1	3	1	7.3	0	0	1	0	1	9	34	54	333	3.27	20.8	34	18
50	77	164	1	2	8	1	1.08333	0	0	1	0	1	10	25	44	146	18.17	3.07	12	1
57	78	168	1	1	8	1	1.9	0	0	1	0	1	10	17	38	130.5	15.8	4	5	5
67	78	165	1	1	13	1	5.6	0	0	1	0	1	9	29	47	255	19.47	10.2	19	1
57	79.2	178	1	1	14	1	8	1	1	0	0	1	9	24	44	256.75	10.73	6.6	19	4
52	79.5	165	1	0	8	0	4	1	1	0	0	1	10	32	46	157.5	16.1	5.57	7	0
62	80.5	171	1	0	12	0	1	1	1	1	0	1	9	19	43	105.3	13.3	6.9	25	6
54	80.6	164	1	1	0	1	13.6667	0	0	1	0	1	10	40	45	259	13.9	3	56	7
58	81.6	174	1	0	6	1	7.2	0	0	1	0	1	10	22	50	137	8.87	4.33	15	4
56	84.3	163	0	1	16	0	8.8	1	0	0	0	0	10	28	44	197.25	19.63	12.63	28	8
55	86.1	179	1	1	15	1	7.2	0	1	1	0	1	10	17	36	35	10.37	4.2	27	3
64	89.3	169	1	1	3	1	6.83333	1	1	1	0	1	10	32	53	315	13.895	14.6	42	20
54	93.18	172	1	1	9	1	8.83333	1	0	1	0	1	9	27	46	174	5.87	4.2	19	4

## Sheet: coding
	0	1	2
Living arrangement	Living alone	Living with care giver	/
Education	Primary or below	Secondary	College or above
Gender	Female	Male	/
Affected side	Left	Right	/
Type of stroke	Ischaemic	Haemorrhagic	Mixed
Mobility status	Walks unaided	Walks with walking aid	/
AFO	Do not use AFO	Walks with AFO	/
Employment	Employed(paid full time or part time job, including self-employed)	Not employed	/
